# Supplementary material for: Identification of OmpA, a Coxiella burnetii Protein Involved in Host Cell Invasion, by Multi-Phenotypic High-Content Screening
Source: PLoS Pathog. 2014 Mar 20;10(3):e1004013. doi: 10.1371/journal.ppat.1004013 (PMC3961360; doi:10.1371/journal.ppat.1004013)
Supplement: Table S1 — Large-scale identification of Coxiella factors involved in host/pathogen interactions. All mutants screened in this study were clustered in rows according to the mutated gene (CDS) and their intracellular replication (R), internalization (I) and cytotoxic (C) phenotypes were illustrated. White squares represent non-significant phenotypes (Z-score>−2). Pink squares represent mild phenotypes (Z-score between −2 and −4). Red squares represent strong phenotypes (Z-score≤−4). Tn: Mutant number; Locus Tag: CDS number; Feature type: CDS vs. pseudogene; Gene: gene name; Product: gene product; PATRIC ID: accession number (PATRIC annotation); Operon ID: operon number (DOOR annotation); Strand: sense vs. antisense CDS; Start: CDS starting codon position; Stop: CDS stop codon position; Length: CDS length (bp); SC: transposon insertion site from CDS starting codon (bp); Pathway name/class: metabolic pathways; Candidate Feature: presence of typical features of Dot/Icm substrates; Dot/Icm Translocation: previously reported data on Dot/Icm-mediated secretion; Domain: presence of eukaryotic-like domains; Reference: reference to previously reported studies on CDS. (XLSX) [file ppat.1004013.s010.xlsx]

## Sheet: All DATA
Tn	R	I	C	Locus Tag	Feature Type	Gene	Product	PATRIC ID	Operon ID	Strand	Start	Stop	Length	SC	Pathway Name	Pathway Class	Candidate Feature	Dot/Icm Translocation	Domain	Reference
2258	181.991	1.18579	6760	CBU_0002	CDS	dnaN	DNA polymerase III, beta chain	332159	36155	+	1639	2748	1110	1107	Pyrimidine metabolism	Nucleotide Metabolism	E-block	N/A		Lifshitz (2013)
164	340.372	1.1547	10312	CBU_0006	CDS		IS1111A transposase	331394		+	6684	7778	1095	191
574	99.3018	2.34646	9006											322
1112	138.736	0.716083	14658											322
1993	248.308	1.41992	12890											1060
504	112.787	1.3513	9129	CBU_0007	CDS		hypothetical protein	331885	36156	-	8186	8398	213	182
1950	110.327	2.23145	12910	CBU_0007a	CDS		hypothetical cytosolic protein	331579	36156	-	8395	8688	294	183
901	303.514	1.9787	12368											116
723	269.752	1.05766	10741											115
2294	289.71	2.66621	11607	CBU_0008a	CDS		hypothetical protein	331509	36157	+	9006	9560	555	167
361	145.542	0.653174	20690											194
890	249.871	2.2871	13608											242
2116	254.697	1.32419	21090											404
130	201.462	2.12571	18565	CBU_0009	CDS	dacB	D-alanyl-meso-diaminopimelate endopeptidase	331721	36157	+	9560	10993	1434	94	Peptidoglycan biosynthesis	Glycan Biosynthesis and Metabolism
386	170.381	2.49938	9373											656
198	141.704	2.30065	16378											751
325	130.968	1.37593	12323											1369
418	196.008	1.63093	9574	CBU_0010	CDS	aroE	shikimate 5-dehydrogenase	332364	36157	+	10986	11804	819	456	Phenylalanine, tyrosine and tryptophan biosynthesis	Amino Acid Metabolism
2252	231.17	2.34078	11123	CBU_0011	CDS		hypothetical protein	332576	36157	+	11893	11997	105	45
662	176.557	0.675032	16089	CBU_0012	Pseudogene												E-block	Yes		Weber (2013)/Lifshitz (2013)
251	297.608	1.33745	11655	CBU_0014	CDS		low-affinity inorganic phosphate transporter	332123		-	13226	14479	1254	1224
2470	270.959	2.48166	11430											821
2304	74.4778	3.4639	13146											688
2602	343.129	1.19776	13675											669
1334	402.699	0.943609	9510	CBU_0015	CDS		hypothetical protein	331034	36158	+	14556	15272	717	608
866	355.864	1.78275	8683	CBU_0016	CDS	xapA	purine nucleoside phosphorylase	332632	36158	+	15274	16095	822	76	Nicotinate and nicotinamide metabolism	Metabolism of Cofactors and Vitamins
874	258.144	2.24432	10670											76
877	150.907	2.33741	10646											76
880	98.9808	1.32803	10909											76
902	275.335	2.49776	12654											76
938	153.656	1.74442	13846											76
959	403.759	1.46268	9487											76
1157	169.526	1.64081	16285											76
1206	345.26	1.52222	10247											76
1215	159.432	1.8211	9512											76
1227	176.208	1.36515	9717											76
1272	352.471	1.27398	6663											76
572	111.278	3.27764	9207											347
81	378.826	1.42202	12219											395
2005	417.465	1.25242	7895											395
1284	300.463	0.664076	8254											547
371	152.245	0.787902	19249											551
1241	314.362	1.9298	7730	CBU_0017	CDS	deoC	deoxyribose-phosphate aldolase	332200	36158	+	16092	16817	726	134	Pentose phosphate pathway	Carbohydrate Metabolism
1880	369.213	1.21859	12291											134
1240	172.783	3.13105	8631											349
726	231.041	2.23547	11379	CBU_0020	CDS		ribosomal subunit interface protein domain/'cold-shock' DNA-binding domain protein	331555	36159	-	17575	18126	552	174
45	179.052	2.20349	9669											96
2253	156.547	2.34918	8977											96
1146	64.1846	0.34254	13696	CBU_0021	CDS		hypothetical protein	331949		+	18337	20766	2430	791			E-block/PmrA	Yes		Weber (2013)/Lifshitz (2013)
396	93.747	2.83238	9637											963
239	134.902	2.62273	18845											1319
170	91.0089	2.79591	16836											1664
2579	180.528	2.04551	16811											1905
2032	149.208	2.4921	15996											2003
816	253.74	1.59574	8505	CBU_0022	CDS		hypothetical cytosolic protein	331095		+	21004	21813	810	738
127	225.366	1.61295	10482	CBU_0023	CDS		hypothetical cytosolic protein	331542		-	21819	22331	513	126			PmrA	No		Weber (2013)
2472	103.846	1.51507	10055	CBU_0029	CDS		1-acyl-sn-glycerol-3-phosphate acyltransferase	332550	36160	-	26405	27103	699	452	Glycerolipid metabolism	Lipid Metabolism
41	215.818	1.70593	9602											451
2215	213.587	1.588	7229	CBU_0030	CDS		hydroxymethylglutaryl-coenzyme A reductase	331132	36160	-	27090	28277	1188	534	Terpenoid backbone biosynthesis	Biosynthesis of Secondary Metabolites
2240	207.283	2.33425	9239											220
1198	210.426	1.72362	9091											219
754	161.588	2.2994	11070											202
755	297.319	1.26749	10091											202
2236	202.73	1.53194	11243											110
477	127.898	2.85416	10264	CBU_0031	CDS		short chain dehydrogenase/reductase family oxidoreductase	331146		-	28376	29314	939	195
1888	169.244	2.07744	14014											195
912	184.207	2.46816	8344											37
2093	194.859	1.29698	19320	CBU_0033	CDS		4'-phosphopantetheinyl transferase family	332066	36161	-	29917	30618	702	392
2364	267.456	2.07914	15093	CBU_0035	CDS		beta-ketoacyl-acyl-carrier-protein-synthase family protein	331118	36161	-	30905	32179	1275	610	Fatty acid biosynthesis	Lipid Metabolism
525	150.75	2.3164	9204											500
1972	156.42	2.34436	13954											231
691	131.265	1.89737	12411											212
493	167.364	2.10796	9785											0
2086	264.794	1.28016	19143	CBU_0037a	CDS		hypothetical protein	332019		+	33230	33415	186	48
2180	222.806	1.3642	12939	CBU_0038	CDS		putative 3-oxoacyl-(acyl-carrier-protein) synthase III	330974	36162	-	33474	34457	984	775	Fatty acid biosynthesis	Lipid Metabolism
1852	227.882	1.92758	17309											163
1907	134.18	2.06113	15607											163
450	128.864	3.04432	10356	CBU_0039	CDS	prlC	oligopeptidase A	332668	36162	-	34538	36571	2034	969
649	180.933	0.666137	13617	CBU_0043	CDS		non-canonical purine NTP pyrophosphatase, RdgB/HAM1 family	332583		+	41407	42009	603	16	Thiamine metabolism	Metabolism of Cofactors and Vitamins
1120	173.133	0.609899	10859	CBU_0044	CDS		hypothetical protein	331365		+	42116	42871	756	622
1204	246.343	1.8461	10492											639
803	376.531	1.18454	7316	CBU_0045a	Pseudogene		export ABC transport permease
470	186.535	2.04804	9708
1128	141.116	0.548929	15552	CBU_0045b	Pseudogene		ABC-transporter ATP-binding protein
904	307.405	1.46552	7573
211	116.364	2.21591	17515	CBU_0048	CDS		auxiliary transport protein, membrane fusion protein family	331970	36163	-	45629	46627	999	861
1064	107.407	0.718156	15009	CBU_0049	CDS		hypothetical protein	331930	36163	-	46663	47973	1311	131
1899	192.038	2.08047	16164											131
1077	107.976	0.529058	17822	CBU_0050	CDS		hypothetical cytosolic protein	331633	36164	-	48166	48768	603	50			E-block	No		Weber (2013)
711	239.684	2.5465	8541	CBU_0051	CDS		hypothetical protein	331657	36164	-	48793	49377	585	531			PmrA	No		Weber (2013)
290	99.515	0.502175	20238											235
120	94.6854	2.21395	15083	CBU_0053	CDS	enhA.1	enhanced entry protein	331280	36165	+	49486	50235	750	266
2059	337.805	1.09514	14342											693
2162	257.824	1.4906	19756	CBU_0054	CDS		putative chorismate--pyruvate lyase	331806	36165	+	50305	50862	558	455	Ubiquinone and other terpenoid-quinone biosynthesis	Metabolism of Cofactors and Vitamins
2030	268.769	1.39059	20325	CBU_0056	CDS	tolC	TolC family type I secretion outer membrane protein	332488	36166	+	51830	53680	1851	1649
2080	262.216	1.4241	18555	CBU_0062	CDS		DnaJ domain-containing protein	331958		+	55870	57375	1506	1182
1994	350.694	1.36333	9604	CBU_0065a	CDS		hypothetical protein	331200	36167	+	61292	61636	345	84
1975	305.204	1.77643	10853											85
210	142.468	2.13541	16371	CBU_0068	CDS		hypothetical protein	331850	36168	-	62755	62994	240	82
1084	158.302	0.738131	17722	CBU_0069	Pseudogene	ankP	ankyrin repeat-containing protein										PmrA	Yes		Weber (2013)
1186	144.343	1.30831	11943
253	276.769	1.46364	14104
284	141.193	0.84381	15961
570	140.702	2.78946	8774
1165	278.325	1.63692	7046	CBU_0072	CDS	ankA	ankyrin repeat-containing protein	331833		+	65611	66810	1200	50			ankyrin repeat	Yes	ankyrin repeat	Pan (2008)/Voth (2009)
932	132.219	1.43472	13719											100
1219	201.762	1.91975	8347											375
326	146.522	0.712707	22907											392
1197	133.554	2.50986	10984											516
2109	140.092	1.33745	22000	CBU_0073	CDS		peptidase, M24 family	332095		-	66900	68723	1824	685
1242	303.157	1.45931	10948	CBU_0077	CDS		hypothetical membrane spanning protein	331064		+	71573	72364	792	536			PmrA/Proximity to other CBU	Yes		Carey (2011)/Weber (2013)
2045	192.181	1.41277	21647	CBU_0085	CDS		entericidin B	331668	36171	+	77808	77963	156	68
1058	125.896	0.578837	18861	CBU_0086	CDS		amidohydrolase family protein	331046	36171	+	77974	78732	759	37
2265	253.766	2.61403	12500											656
933	270.12	1.89985	6510	CBU_0087a	Pseudogene	tolA
2535	342.894	1.0411	16886	CBU_0089a	CDS		hypothetical protein	332449		+	81905	82246	342	188
660	110.722	0.597127	17457											194
410	198.963	1.65703	10250											201
2525	236.777	1.82194	14651											201
595	154.045	0.800055	21158											306
90	162.721	2.06671	11199	CBU_0090	CDS	tolB	TolB	331558	36172	+	82485	83807	1323	669
510	140.91	1.57703	9845											670
436	120.087	1.53501	9578											972
1961	222.235	1.5644	6224	CBU_0091	CDS		putative peptidoglycan-associated lipoprotein	331895	36172	+	83817	84404	588
1862	338.939	1.33949	10914											456
607	169.608	0.649929	19210											508
2146	272.427	1.34843	19858											563
315	99.5626	0.42545	18892	CBU_0092	CDS	ybgF	tol-pal system protein YbgF	332540	36172	+	84391	85308	918	142			E-block	No		Weber (2013)
1151	75.7837	0.185029	12770											256
612	194.982	0.712689	13726											443
606	104.53	0.665221	19401	CBU_0093	CDS	queE	radical SAM domain-containing protein	332326	36172	+	85311	85952	642	613
262	193.329	1.96328	15741	CBU_0094	CDS	clpB	ATP-dependent chaperone ClpB	332706	36173	+	86265	88844	2580	1007
1885	330.33	1.50058	11474											1069
1927	104.708	1.94979	8242											1137
150	120.057	2.79651	15791											1846
1825	95.2889	3.1701	10824	CBU_0096	CDS	clS	putative cardiolipin synthetase	332469	36174	-	89793	90968	1176	347	Pantothenate and CoA biosynthesis	Metabolism of Cofactors and Vitamins
2143	40.6582	0.012923	20197	CBU_0097	CDS	pssA	CDP-diacylglycerol--serine O-phosphatidyltransferase	332063	36175	+	91430	92194	765	737	Glycerophospholipid metabolism	Lipid Metabolism
1989	271.01	1.41029	13803	CBU_0098	CDS	nadC	carboxylating nicotinate-nucleotide pyrophosphorylase	331081	36175	+	92194	93018	825	678	Nicotinate and nicotinamide metabolism	Metabolism of Cofactors and Vitamins
588	157.768	0.561125	18364	CBU_0098a	CDS		hypothetical protein	332040	36175	+	93033	93194	162	109
2577	339.521	0.929368	18990											110
1301	155.629	3.40809	7581	CBU_0099	CDS	sixA	phosphohistidine phosphatase SixA homolog	332658	36176	+	93683	94162	480	304	Lipopolysaccharide biosynthesis	Glycan Biosynthesis and Metabolism
2489	97.7818	1.90064	9397	CBU_0101	CDS	nadB	L-aspartate oxidase	331674		-	94519	96129	1611	1565	Nicotinate and nicotinamide metabolism	Metabolism of Cofactors and Vitamins
1211	177.692	1.96144	6495	CBU_0103	CDS		M20/M25/M40 family peptidase	332755		-	96398	97840	1443	1403
2233	198.597	1.17743	10294	CBU_0103a	Pseudogene
1229	206.322	1.21112	13041	CBU_0110	CDS		hypothetical protein	331570	36178	-	102535	103020	486	275
534	207.286	1.81593	9279											90
438	136.313	2.67265	8780	CBU_0111	CDS	kbl	2-amino-3-ketobutyrate coenzyme A ligase	331086	36179	+	103425	104615	1191	432	Glycine, serine and threonine metabolism	Amino Acid Metabolism	Legionella homolog	No		Weber (2013)
2611	180.003	2.33583	13117											719
2246	217.28	1.73234	9754											723
339	158.064	0.735541	16892	CBU_0112	CDS	tdh	L-threonine 3-dehydrogenase	332742	36179	+	104657	105685	1029	0	Glycine, serine and threonine metabolism	Amino Acid Metabolism
357	171.385	0.84568	17547	CBU_0113	CDS		hypothetical protein	331378		-	105721	105933	213	47			E-block	Yes		Weber (2013)/Lifshitz (2013)
601	134.888	0.367417	22021											47
899	296.144	1.73407	9565	CBU_0114	CDS		putative nucleotide-binding protein	332670		+	106086	106568	483	116
54	289.821	1.18086	9311	CBU_0115	CDS	mraZ	cell division protein MraZ	332296	36180	+	106726	107208	483	220			E-block	No		Weber (2013)
226	145.692	1.65658	17789											253
392	173.042	2.71999	9656	CBU_0119	CDS		hypothetical protein	332607		-	110137	111513	1377	788			PmrA	No		Weber (2013)
1977	315.95	1.5759	5793	CBU_0122	CDS		hypothetical membrane associated protein	331066		+	111785	112063	279	15			E-block	No		Weber (2013)
126	276.166	1.42444	10739	CBU_0128	Pseudogene												PmrA	No	Coiled Coil	Chen (2010)
1111	135.828	0.697082	20502	CBU_0133	Pseudogene
425	188.382	1.53375	9734	CBU_0139	CDS		carbonate dehydratase	331485		-	126213	126833	621	157	Nitrogen metabolism	Energy Metabolism
787	249.663	1.02068	15283	CBU_0141	CDS	ftsZ	cell division protein FtsZ	331704	36184	+	128257	129438	1182	1103
4	288.673	1.59119	10068	CBU_0144	Pseudogene	ankB	ankyrin repeat-containing protein										PmrA/ankyrin repeat	Yes/No		Voth (2009)/Weber (2013)
2291	425.437	1.0905	14787	CBU_0150	CDS		hypothetical protein	331092	36186	-	136270	137082	813	417			E-block	No		Weber (2013)
288	319.275	1.09407	11360											23
1952	145.241	2.11285	16112	CBU_0151	CDS	queF	7-cyano-7-deazaguanine reductase	332010	36186	-	137107	137943	837	276
2038	292.961	1.2654	20554	CBU_0159b	Pseudogene
1959	196.015	1.99373	7159	CBU_0166	CDS		condensation domain-containing protein	331947	36188	-	152294	153058	765	100
3	223.687	2.23796	9600	CBU_0169	Pseudogene
2301	237.071	2.7349	11677	CBU_0178	CDS		quaternary amine ABC transporter ATP-binding protein	332519	36189	-	160392	161150	759	297
1904	305.301	1.4836	11916	CBU_0179	CDS	anmK	anhydro-N-acetylmuramic acid kinase	331050	36189	-	161197	162315	1119	16	Nicotinate and nicotinamide metabolism	Metabolism of Cofactors and Vitamins
124	233.437	1.39892	14572	CBU_0180	CDS		peptidase family M23/M37 domain-containing protein	332337	36189	-	162319	163677	1359	886
1307	145.637	3.09169	7495											760
722	169.597	2.14526	10019	CBU_0181	CDS	tyrS	tyrosyl-tRNA synthetase	332613		+	163701	164900	1200	1197	Aminoacyl-tRNA biosynthesis	Translation
178	159.032	2.76777	8179	CBU_0181a	CDS		hypothetical protein	332106		-	164937	165194	258	158
274	374.241	1.17498	11370											158
1957	244.893	1.55484	11742											120
650	53.6412	0.195969	14460	CBU_0189	Pseudogene		CAAX aminoterminal protease
87	170.134	2.19494	10721	CBU_0191	Pseudogene		prolipoprotein diacylglyceryl transferase
441	138.079	2.17791	9977	CBU_0194	CDS	sda	L-serine ammonia-lyase	332619		-	179840	181207	1368	19	Cysteine and methionine metabolism	Amino Acid Metabolism
247	124.116	2.15264	15414	CBU_0195	CDS	ampG	AmpG	331375		+	181388	182689	1302	795
636	159.17	0.754464	20437	CBU_0197	CDS		hypothetical outer membrane protein	332017	36190	-	183058	185847	2790	2671
2064	439.702	0.950485	16366	CBU_0206	CDS		hypothetical membrane spanning protein	331329	36192	+	192424	192816	393	66
372	135.068	0.705767	25094	CBU_0214	CDS		integral membrane protein	331466		+	197944	198663	720	84
2262	207.557	2.15856	14195											542
2213	139.799	2.96149	10072	CBU_0216	Pseudogene					+
860	372.303	1.25143	9914	CBU_0218	CDS	cydA-1	cytochrome d ubiquinol oxidase subunit I	331479		+	202174	203724	1551	321	Betalain biosynthesis	Biosynthesis of Secondary Metabolites
2232	125.135	2.51398	12465	CBU_0227	CDS	rplA	50S ribosomal protein L1	332026	36196	+	209288	209986	699	697
2192	316.827	1.27183	14217	CBU_0265	CDS		glucose/galactose transporter	331666	36201	+	238408	239634	1227	133
1171	161.441	1.1829	10882											576
937	467.577	1.21785	9068	CBU_0273	CDS		hypothetical protein	331884		-	244378	245124	747	389			PmrA/E-block	No		Weber (2013)/Lifshitz (2013)
2049	381.11	1.14507	14317											365
1059	131.674	0.654227	16765											304
1323	440.718	1.16865	10493	CBU_0276	CDS		rubredoxin-NAD(+) reductase	332637	36203	+	249676	250755	1080	542	Fatty acid metabolism	Lipid Metabolism
71	162.479	2.05875	9403											786
565	203.681	1.71585	10123											878
566	147.655	2.28924	8749											878
2595	321.774	1.1948	21892	CBU_0282	CDS		transcriptional regulator	331973		-	254039	254551	513	210
445	139.529	3.17334	10196	CBU_0284	CDS		prophage protein gp49	332381	36204	+	254880	255107	228	226
2101	439.171	0.973608	15728	CBU_0285	CDS		hypothetical protein	332156	36204	+	255111	255431	321	50
2022	455.26	0.98455	17333											210
1101	114.889	0.532768	14632											236
200	270.106	1.42388	16836	CBU_0286	CDS	pcnB	poly(A) polymerase	332420	36205	+	255663	256982	1320	200
2018	342.823	1.38175	12028											200
1119	76.1219	0.774491	19013											439
218	179.996	2.23275	14497											1272
2377	371.22	1.12705	16741	CBU_0291b	CDS		hypothetical protein	332538		-	259529	259885	357	344
1857	182.385	2.23512	15827	CBU_0297	CDS	xth	exodeoxyribonuclease III	331525		+	263915	264694	780	322
1061	139.248	0.681004	13265	CBU_0300	CDS		hypothetical protein	331938	36210	+	266649	267512	864	802
758	277.889	1.64833	8234	CBU_0305	CDS	recG	ATP-dependent DNA helicase RecG	332213	36211	+	271154	273268	2115	900	Lipopolysaccharide biosynthesis	Glycan Biosynthesis and Metabolism
1233	261.821	2.34337	4833	CBU_0307a	CDS		hypothetical protein	331897		-	274447	274692	246	35
795	171.859	2.57055	10363	CBU_0309	CDS	htpG	heat shock protein 90	331476		+	274678	276648	1971	124
573	213.52	1.7535	9465											156
1300	203.686	2.35068	7827											699
1309	169.894	2.81809	7113											699
1889	118.19	2.21779	14454											1555
2230	107.845	1.04198	10702	CBU_0311	CDS		outer membrane porin P1	332507		+	276910	277668	759	349
1257	185.086	1.5098	8098											367
2092	289.752	0.847691	18351											407
335	92.9574	0.315891	19035											414
2175	164.343	0.863845	21764											422
917	384.607	1.17859	9672											562
1201	224.598	2.16766	8854											631
1298	176.166	2.46085	6402	CBU_0313	CDS		Slt family transglycosylase	332171		-	279376	280875	1500	900	Glycosaminoglycan degradation	Glycan Biosynthesis and Metabolism
2151	404.017	1.00801	15143											780
257	469.982	0.962649	8192											600
672	116.556	0.622623	13134											526
282	404.261	1.02436	10487											99
953	202.387	2.26108	9176	CBU_0315	CDS		putative methyltransferase	331496	36213	+	281850	282581	732	478	Insect hormone biosynthesis	Biosynthesis of Secondary Metabolites
465	179.789	1.5846	8072	CBU_0330	CDS	thiC	thiamine biosynthesis protein ThiC	332592	36215	+	296556	298220	1665	213
1896	267.396	1.9065	11467											315
189	98.8899	2.83307	14005	CBU_0339	CDS		hypothetical membrane associated protein	332622		-	307194	307955	762	356			E-block/Proximity to other CBU	No		Carey (2011)/Weber (2013)
97	216.131	2.00373	15572											341
349	101.374	0.499109	21489	CBU_0340	CDS		hypothetical cytosolic protein	331498		+	308186	309124	939	204			E-block/Proximity to other CBU	No		Carey (2011)/Weber (2013)
1860	200.732	2.12997	16378	CBU_0347	CDS		D-xylose-proton symporter	331459	36217	-	314971	316362	1392	493
1183	256.383	2.3667	5611	CBU_0351	CDS		Hpt domain-containing protein	332024	36217	-	317770	318123	354	230
235	165.872	2.62241	15949	CBU_0352	CDS	czcD.1	cation efflux system protein CzcD	331615		-	318169	319062	894	457			E-block	N/A		Lifshitz (2013)
1963	329.192	1.4093	6773	CBU_0354	CDS		amino acid permease	331308		+	320424	322001	1578	21
810	170.167	2.84152	6931	CBU_0358	Pseudogene
575	67.6092	2.56523	9910	CBU_0373	CDS	maoC	MaoC domain-containing protein	331006		-	336859	337383	525	170
333	133.813	0.620531	21173	CBU_0380	CDS		hypothetical protein	331975	36220	-	341474	341599	126	120
135	144.466	2.2235	17736	CBU_0381	CDS	grpB	glutamate-rich protein	331941		+	341677	342240	564	33
2522	331.166	1.13123	16439	CBU_0395	CDS		putative lipoprotein	331867		+	358040	358726	687	192
1091	132.422	0.558525	12602	CBU_0402	CDS		acetyltransferase family protein	332582	36224	+	363394	363501	108	104
747	353.841	1.77586	11125	CBU_0407a	Pseudogene
2015	343.514	1.61489	8794	CBU_0419	CDS		polysaccharide deacetylase family protein	331950		-	372676	373506	831	300
1196	349.801	1.13777	9247	CBU_0425	CDS		hypothetical protein	330959		-	377351	378718	1368	1228			E-block	Yes		Weber (2013)
233	150.026	2.26709	15857	CBU_0426	CDS		amino acid permease	332361		-	378965	380905	1941	670
2138	205.301	1.30761	21850	CBU_0431	CDS		glycine cleavage T-protein (aminomethyl transferase) domain protein	332174		-	384058	384834	777	607
234	173.094	2.40211	17706	CBU_0432	CDS		transporter, MFS superfamily	331222		+	384941	386227	1287	802
2407	370.438	1.17287	14663											812
108	177.399	1.77114	14675	CBU_0446	CDS		hypothetical protein	331918		+	393037	393747	711	575
172	91.6446	2.76844	14512											575
192	121.021	2.41943	13921											575
277	385.341	1.35957	9123											575
1968	187.341	2.15428	12257											575
1891	384.316	1.17235	9369	CBU_0447	CDS	ankF	ankyrin repeat-containing protein	331874		-	393840	394394	555	290			ankyrin repeat	Yes		Pan (2008)/Voth (2009)
950	451.987	1.164	10540	CBU_0456	CDS		putative DNA-binding protein	331108		-	400477	400830	354	180
118	287.848	1.39333	11496	CBU_0459	CDS	rosB	transporter, monovalent cation:proton antiporter-2 (CPA2) family	331800	36230	+	401501	402721	1221	938
2067	385.19	1.0181	15070	CBU_0460	CDS	ampE	beta-lactamase induction protein	332665	36231	+	402797	403573	777	60
419	175.122	1.53786	9896	CBU_0471	Pseudogene
881	187.267	2.15553	4338	CBU_0485	CDS		hypothetical membrane spanning protein	331597	36235	+	423944	425560	1617	747
1106	223.189	0.789996	20013											1040
1114	122.699	0.548242	16018											1040
70	356.751	1.7674	13234											1599
2224	172.172	1.62569	8645	CBU_0487	CDS	rluC	ribosomal large subunit pseudouridine synthase C	332165	36236	+	428111	429037	927	0	Pyrimidine metabolism	Nucleotide Metabolism
1202	191.912	2.47799	7795											99
2505	28.3206	1.75022	10694	CBU_0488	CDS		Ser/Thr protein phosphatase family protein	332739	36236	+	429066	429773	708	27
300	130.726	0.464017	12702											145
2261	360.592	1.05439	15709											146
906	154.875	2.40545	11453	CBU_0490	CDS		DNA polymerase X family/PHP domain-containing protein	331790	36237	-	430955	432739	1785	990
1905	209.027	1.95809	15617	CBU_0491	CDS	rpmF	50S ribosomal protein L32	332448	36238	+	432883	433077	195	142
1966	181.961	2.05097	16543	CBU_0498	CDS		hypothetical protein	331858	36239	+	438560	439672	1113	791			E-block	No		Weber (2013)
828	237.225	1.44988	8880	CBU_0504	CDS		di-/tripeptide transporter	331859		-	443567	445045	1479	1030
625	137.515	0.585268	7497	CBU_0505	CDS		acetyltransferase	331993		-	445165	445782	618	441			PmrA	No		Weber (2013)
728	407.769	1.3748	10536											358
928	167.832	1.54218	13773	CBU_0507	CDS		hypothetical cytosolic protein	331507		-	448018	449058	1041	943			E-block	No
86	202.587	2.02284	9403	CBU_0508	CDS		hypothetical membrane spanning protein	332034		-	449267	449980	714	471
533	207.291	1.94317	9674	CBU_0510	CDS		hypothetical protein	331724	36240	+	450387	450689	303	6			E-block	No		Weber (2013)
2413	443.177	1.26378	14995	CBU_0516a	CDS		hypothetical protein	332547		-	457880	458236	357	327
2107	346.354	1.30849	13826	CBU_0518	CDS	uvrB	excinuclease ABC subunit B	331849	36242	+	459984	462002	2019	205
1987	330.281	1.32443	7956	CBU_0519	CDS		DedA family protein	331584	36242	+	462062	462670	609	111
2511	188.338	1.88089	12808	CBU_0521	CDS		N-ethylammeline chlorohydrolase	332569	36243	-	463586	465040	1455	1019
2	322.624	1.78659	9413											681
95	120.429	1.48106	10091											681
1094	159.258	0.722181	16095											231
1103	27.0085	0.0123502	18035											231
1087	114.949	0.480623	16286	CBU_0522a	CDS		hypothetical protein	331058		+	465582	465854	273	59
312	101.87	0.366164	16019	CBU_0523	CDS		IS1111A transposase	332563		-	465851	466945	1095	347
2102	379.014	1.10911	13666											322
2313	129.196	2.28718	13104	CBU_0530	CDS		tetratricopeptide repeat protein	331565	36245	+	475127	476296	1170	74			Legionella homolog	No		Weber (2013)
2142	252.921	1.34385	19243	CBU_0534	CDS		hypothetical membrane associated protein	331161		-	478846	480042	1197	790
2419	232.386	1.73478	13488	CBU_0535	CDS		sporulation and cell division repeat protein	332474		+	480220	481191	972	60
1302	385.979	1.27878	9897											228
582	122.262	0.495469	18179	CBU_0539	CDS		tripeptide permease TppB	332753		+	481875	483482	1608	5
2072	420.331	0.880556	15930	CBU_0543	CDS		hypothetical membrane spanning protein	331915		+	490170	493025	2856	2631			PmrA	No	Coiled Coil	Chen (2010)
2450	253.428	1.24376	14251	CBU_0547	CDS		TPR domain-containing protein	331450	36248	-	495354	497039	1686	73
1194	136.658	1.13251	10960	CBU_0548	CDS		lytic murein transglycosylase B	332499	36248	-	497020	498024	1005	581	Ubiquinone and other terpenoid-quinone biosynthesis	Metabolism of Cofactors and Vitamins
2089	194.066	1.58305	19296	CBU_0552	CDS		iojap family protein	332634		-	501618	501968	351	224
559	180.725	2.99715	11100	CBU_0554	CDS		IS1111A transposase	332217		+	502093	503187	1095	819
225	170.591	2.46287	16191	CBU_0560	CDS		hypothetical cytosolic protein	331745		+	508773	510005	1233	1153			E-block	No		Lifshitz (2013)
2268	213.529	1.97555	10598	CBU_0566	CDS		transporter, MFS superfamily	330992	36250	-	515396	516661	1266	767
2042	294.217	1.22679	18452											414
1285	348.217	1.4243	7701											145
1340	156.363	2.67036	7320	CBU_0570	CDS		amino acid permease	332368	36251	-	519494	521176	1683	885
1187	171.475	2.06422	12419											336
2235	148.473	2.00842	10322											210
66	180.148	3.36575	10925	CBU_0571	CDS		hypothetical protein	331117		-	521391	521816	426	49
2351	199.345	2.68756	12679	CBU_0573	CDS	fadE	acyl-CoA dehydrogenase	331408	36252	+	523524	525671	2148	1434
286	367.753	2.20371	14771	CBU_0574	CDS		acetyl-CoA acetyltransferase	331223	36253	+	526216	527511	1296	16	Terpenoid backbone biosynthesis	Biosynthesis of Secondary Metabolites
1986	323.203	1.2522	10319	CBU_0579	CDS		undecaprenyl-phosphomannose:protein mannosyltransferase	332031	36254	-	531351	532844	1494	176
1908	408.055	1.40953	11233	CBU_0584	CDS		hypothetical protein	331473		+	534906	535223	318	36			E-block	N/A		Lifshitz (2013)
2251	208.033	2.16256	9259											179
830	317.337	1.17107	6334											302
276	389.648	1.25398	10271											315
725	150.422	2.08528	10458	CBU_0587	CDS	glpE	thiosulfate sulfurtransferase	332652	36256	+	539081	539404	324	44
2238	203.589	2.42306	9016											91
336	54.5616	0.272832	16754	CBU_0588	CDS	nadA	quinolinate synthetase	332598	36257	+	539484	540479	996	93
1213	228.705	1.72328	8498											498
2292	150.178	0.844483	12118	CBU_0622	CDS		zinc-binding domain-containing protein	331673	36264	+	568273	568719	447	225	Atrazine degradation	Xenobiotics Biodegradation and Metabolism
248	164.894	2.16134	17174	CBU_0626	CDS		hypothetical protein	331889		+	569797	571884	2088	164			E-block	Yes		Lifshitz (2013)
1837	167.734	2.17451	13582											675
1898	259.843	0.957481	15424	CBU_0635	CDS		hypothetical membrane spanning protein	332693	36266	+	583288	584778	1491	27			E-block	N/A		Lifshitz (2013)
1104	129.566	0.475689	14624	CBU_0637	CDS		coenzyme PQQ synthesis protein C	331680		-	585733	586494	762	579			PmrA	Yes		Weber (2013)
236	168.61	2.04096	19425	CBU_0644	CDS		plasmid stabilization system toxin protein	331671	36270	-	593311	593649	339	123
2211	206.768	1.85739	9212	CBU_0650	Pseudogene
1189	269.895	2.13476	7307	CBU_0654	Pseudogene												E-block	No		Weber (2013)
1089	138.274	0.893029	12928	CBU_0670	CDS	rhlE	putative ATP-dependent RNA helicase rhlE	332298		+	610563	611825	1263	65
2090	247.88	1.37077	18620											150
280	135.58	2.40122	18944											782
55	170.88	2.23051	10387	CBU_0675	CDS		putative translaldolase	331106	36276	-	616410	617153	744	423	Pentose phosphate pathway	Carbohydrate Metabolism
2048	327.553	1.26876	12669	CBU_0699	CDS		sulfotransferase	331318		+	647180	648739	1560	1456			E-block	No		Weber (2013)
2068	284.359	1.33979	17531	CBU_0724	CDS		IS30 family transposase	332353		-	669705	670697	993	736
578	137.126	0.573218	14621											265
916	239.217	1.91341	10433	CBU_0730	CDS		hypothetical protein	331986	36288	+	675055	675654	600	227
285	361.078	1.26115	8470	CBU_0732	Pseudogene
2289	425.971	1.04861	16579	CBU_0735	CDS		uridine phosphorylase	331605		+	677415	678263	849	526	Drug metabolism - other enzymes	Xenobiotics Biodegradation and Metabolism
2392	198.56	2.46303	12409											593
2403	258.558	2.22935	14683											593
2422	223.803	1.96739	15959											593
2481	504.384	1.03296	14264											593
2604	154.845	2.0936	13072											593
72	176.905	1.9577	10184											765
2543	77.9086	0.0120686	35923	CBU_0736	CDS		hypothetical protein	332042		-	678284	678937	654	641
2547	122.049	1.08474	11412											641
398	179.757	2.39712	9219											382
2352	517.682	1.03931	17153											351
1863	184.501	2.1295	15562	CBU_0737	CDS	tig	trigger factor	331656	36289	+	679226	680554	1329	111
2216	170.89	1.85893	8046											1192
568	164.969	3.2489	11094	CBU_0740	CDS	lon	ATP-dependent endopeptidase	332710	36289	+	682488	684941	2454	1067
1314	220.404	1.5436	12401	CBU_0744	CDS		HPr kinase/phosphorylase	331212	36290	-	686749	687327	579	263	Drug metabolism - other enzymes	Xenobiotics Biodegradation and Metabolism
1833	258.094	1.79737	13581											78
223	140.37	2.39839	18901	CBU_0745	CDS		ribosome-associated factor Y	332559	36290	-	687327	687617	291	0
77	444.587	1.2445	9896	CBU_0747	CDS	yhbN	cell envelope biogenesis protein YhbN	332527	36291	-	688468	688896	429	286
1133	118.742	0.64164	16294											72
2582	57.8114	1.7579	19533	CBU_0748	CDS		hypothetical protein	332404	36291	-	688946	689533	588	392
1878	179.572	2.0953	15290	CBU_0753	CDS		AcrB/AcrD/AcrF family transporter	331236	36293	-	693720	696788	3069	2487			Legionella homolog	No		Weber (2013)
1902	127.569	2.33685	15694											1882
1134	145.165	0.589317	15721											672
2278	292.935	1.40578	13906	CBU_0755	CDS	degP.2	endopeptidase	331521	36293	-	697882	699237	1356	1140
2556	200.726	2.90815	11059	CBU_0786	CDS		coA-transferase family III protein	332356	36298	+	726996	728168	1173	54
1913	180.716	2.18184	15042											1137
382	173.541	0.733215	22814	CBU_0788	CDS		polyketide synthase	330962	36298	+	729736	734574	4839	3315
383	79.2246	0.26059	21440											3315
1949	161.091	1.91416	17962	CBU_0804	CDS		AcrB/AcrD/AcrF family transporter	331576	36302	+	751255	754293	3039	462
737	171.312	2.47989	11177											1500
2091	264.453	1.20537	20698	CBU_0811	CDS	prfC	peptide chain release factor 3	331359	36303	+	761280	762857	1578	293
1175	148.256	1.71599	13710	CBU_0817	CDS	aacA4	GNAT family acetyltransferase	332729		-	767242	767844	603	330
435	202.192	2.03334	10629	CBU_0824	CDS	purB	adenylosuccinate lyase	332378	36304	-	774146	775531	1386	429	Alanine, aspartate and glutamate metabolism	Amino Acid Metabolism
2076	432.676	0.952546	16730	CBU_0848	CDS	pgi	glucose-6 phosphate 1-epimerase	332233	36310	+	802640	804283	1644	596	Pentose phosphate pathway	Carbohydrate Metabolism
611	165.126	0.391075	16026											1394
617	50.9742	0.254872	5238	CBU_0849	CDS	galU	UTP-glucose-1-phosphate uridylyltransferase	331857	36310	+	804280	805167	888	150	Starch and sucrose metabolism	Carbohydrate Metabolism
2012	183.793	1.87679	17913											760
616	108.574	0.282007	4923	CBU_0850	CDS		hypothetical membrane spanning protein	331282		+	805231	806124	894	106
1969	345.518	1.34656	10827											686
2412	351.64	1.24235	15147	CBU_0854a	Pseudogene	comA	DNA translocation competent protein
756	227.241	2.09417	11548	CBU_0861	Pseudogene
2079	260.064	1.38571	17656	CBU_0866	CDS		hypothetical membrane spanning protein	332148	36314	+	819806	820705	900	210
2223	160.911	1.60499	11037	CBU_0867	CDS	rplI	LSU ribosomal protein L9P	331350	36314	+	820717	821181	465	282
2001	352.624	1.41035	8500	CBU_0881a	Pseudogene
46	505.871	1.1993	11708	CBU_0886a	Pseudogene		patatin-like protein
351	155.293	0.7074	19531	CBU_0891	CDS		hypothetical exported membrane associated protein	331887	36320	+	842764	843702	939	550			E-block	No		Weber (2013)
926	532.148	0.972062	4263											828
2312	165.283	1.60471	13156	CBU_0901	Pseudogene
656	137	0.504318	19311
805	247.382	1.27172	6705	CBU_0906	CDS		transporter, MFS superfamily	331334		+	855998	857296	1299	184
913	150.473	2.36668	12992	CBU_0907	CDS	yciL	BolA	331682	36322	-	857314	857892	579	360
753	182.554	2.05589	11654	CBU_0908	CDS	ispZ	intracellular septation protein A	331142	36322	-	857895	858440	546	62
2401	550.039	1.06284	14858	CBU_0910	CDS		hypothetical membrane associated protein	331453		+	859205	860179	975	45			E-block	No		Weber (2013)
353	168.38	0.804995	19182											913
1912	120.646	2.27181	15397	CBU_0912	CDS	prpD	2-methylcitrate dehydratase	332263	36323	-	860619	862043	1425	895	Propanoate metabolism	Carbohydrate Metabolism
2050	411.922	1.00182	15464	CBU_0913	CDS		thioesterase family protein	332602	36323	-	862045	862518	474	92
1850	137.956	1.94796	15215	CBU_0914	CDS		hypothetical membrane spanning protein	332239	36324	-	862757	863872	1116	953			E-block	No		Lifshitz (2013)
1942	226.66	1.64793	14304											885
1237	225.117	2.36663	8384											866
1083	80.021	0.942367	7945											634
920	178.924	1.78689	12581											235
1293	144.197	3.28916	8246											235
2279	175.188	2.4628	10962											95
1245	198.197	2.59191	8288	CBU_0915	CDS	enhB.1	enhanced entry protein	332039	36324	-	863874	864383	510	433
2286	208.869	2.3345	11352											429
2115	259.835	1.29493	19630											278
390	231.69	1.47473	8635											207
1254	336.852	1.51458	7171	CBU_0916a	Pseudogene
2156	174.039	1.12041	15607
557	311.098	1.65404	10938	CBU_0918a	Pseudogene		kup system potassium uptake protein
638	121.066	0.433737	12146
1947	151.575	2.18004	15534
1931	299.995	1.20351	13462	CBU_0920	CDS		fatty acid desaturase, family 1	332100	36325	+	870210	871325	1116	402
1098	200.58	0.678079	14300	CBU_0921	CDS		hypothetical cytosolic protein	332554	36325	+	871356	871670	315	253
2191	367.623	0.800291	7546	CBU_0922	CDS		transporter, MFS superfamily	332252		-	871618	872931	1314	717
458	138.692	2.44525	9716	CBU_0923	CDS		hypothetical protein	331746		+	873052	874182	1131	203
639	220.462	0.946393	11192											547
2498	267.293	1.43928	16051											695
2576	139.859	2.57219	9936	CBU_0927	CDS	mmsA	malonate-semialdehyde dehydrogenase (acetylating)	331073	36326	-	876852	878348	1497	1134	Inositol phosphate metabolism	Carbohydrate Metabolism
2104	423.101	1.1695	15652											989
777	240.844	1.57234	10317											400
878	185.177	2.053	9547											400
884	324.57	1.93593	9669											400
898	333.634	0.925186	7155											400
931	320.61	1.72902	9418											400
2601	112.2	0.707099	11413											400
2106	285.869	1.26864	14678	CBU_0929	CDS		short chain dehydrogenase/reductase family oxidoreductase	332037	36326	-	878992	879837	846	429
1072	147.037	0.707574	12180											196
1127	166.044	0.72718	13064	CBU_0930	CDS		3-methyladenine DNA glycosylase	331079	36326	-	879827	880507	681	514
1980	294.779	1.63662	7492											242
105	92.0431	2.06316	17179											126
2036	276.372	1.49569	18224	CBU_0931	CDS	glpD	glycerol-3-phosphate dehydrogenase	332533	36326	-	880491	881993	1503	1357	Glycerophospholipid metabolism	Lipid Metabolism
670	147.029	0.741774	18381											438
138	152.907	2.43652	16026											29
2221	211.633	1.55153	9042	CBU_0932	CDS	gplK	glycerol kinase	331090		+	882060	883604	1545	72	Glycerolipid metabolism	Lipid Metabolism
474	150.478	2.64022	9830	CBU_0933	CDS		ABC transporter permease protein	331097	36327	-	883573	884346	774	738
2603	408.303	1.04006	16071	CBU_0934	CDS		ABC transporter ATP-binding protein	331999	36327	-	884347	885261	915	761
2004	268.186	1.82193	12282	CBU_0936	CDS		OmpA-like transmembrane domain-containing protein	332719		-	885849	886418	570	369
2194	94.3747	0.813118	17539											150
550	199.171	1.3042	8975											96
342	124.051	0.451342	15397											8
1153	150.184	2.17581	15595	CBU_0937	CDS		hypothetical protein	331174		+	886730	888181	1452	161			DotF binding	Yes	Coiled Coil	Chen (2010)
2259	82.6187	1.2282	5755											341
2465	39.5227	0.591787	11623											351
2500	216.632	1.48445	12705											492
2295	233.983	1.94754	12646											518
886	175.111	2.29085	11442											718
2596	124.747	0.890554	20122											831
694	148.339	2.13006	11509											1058
667	84.2494	0.350949	15280	CBU_0939	CDS		AsmA family protein	331916	36328	+	889062	890588	1527	1013
1305	253.832	1.91563	7427	CBU_0940	CDS	mutY	A/G-specific adenine DNA glycosylase	332556	36328	+	890594	891658	1065	29
1316	187.983	2.58365	9047											113
563	41.1831	2.03474	10619	CBU_0949a	Pseudogene
1918	193.635	2.12837	16339	CBU_0961	CDS		hypothetical protein	332076	36330	+	914235	914408	174	164
541	161.349	2.5225	10154	CBU_0965	CDS	cydA-2	cytochrome d ubiquinol oxidase subunit I	331705	36332	+	917026	918591	1566	1528	Betalain biosynthesis	Biosynthesis of Secondary Metabolites	DotF binding	No		Chen (2010)
2123	425.76	0.981902	16356	CBU_0978	CDS		hypothetical membrane associated protein	331367		+	930350	930817	468	257			E-block/PmrA	N/A		Weber (2013)/Lifshitz (2013)
2177	382.869	0.820889	15000											257
2020	267.835	1.24873	18246											429
2610	229.464	2.24487	11485											455
1921	256.097	1.54868	13934											466
388	101.935	1.77204	9252	CBU_0997	CDS		putative lipoprotein	331126	36337	+	943145	943261	117	93			DotF binding	No		Chen (2010)
1236	332.326	1.19072	9187	CBU_0999	CDS	hflX	GTP-binding proten HflX	331931	36338	-	944622	945986	1365	631
2179	285.192	1.25395	17506	CBU_1035b	Pseudogene
709	181.339	1.85555	12806	CBU_1038	CDS	cyoC	cytochrome c oxidase polypeptide III	332197	36343	-	980798	981394	597	485	Betalain biosynthesis	Biosynthesis of Secondary Metabolites
2010	276.084	1.4755	9454											127
2299	381.421	1.01034	15709	CBU_1039	CDS	cyoB	cytochrome c oxidase polypeptide I	331862	36343	-	981391	983397	2007	952	Betalain biosynthesis	Biosynthesis of Secondary Metabolites
1060	129.322	0.563413	12205											195
323	51.0063	0.0930238	17227	CBU_1040	CDS	cyoA	cytochrome c oxidase polypeptide II	332720	36343	-	983417	984313	897	832	Betalain biosynthesis	Biosynthesis of Secondary Metabolites
169	132.671	2.84378	14980											425
2061	299.07	0.905978	16677	CBU_1042	CDS		hypothetical membrane spanning protein	332501		+	984470	984871	402	7
141	141.567	2.44879	16603											143
859	268.006	2.01048	6690	CBU_1043	CDS	gacA.4	LuxR family DNA-binding response regulator	332093		-	984914	985558	645	47			DotF binding	Yes		Chen (2010)
806	327.296	1.89052	8667	CBU_1048	Pseudogene
871	172.736	1.21689	12151
480	98.0377	0.987128	10024
1097	139.96	0.611949	21058
1923	127.851	2.19903	11648	CBU_1054	CDS	recA	recombinase A	332520	36344	-	997796	998827	1032	12
57	246.733	1.61034	10258	CBU_1055	CDS		competence/damage inducible protein CinA	331708		-	998915	999415	501	391
2280	150.891	2.08555	12206											162
91	286.844	1.41083	10954	CBU_1056	CDS	mutS	DNA mismatch repair protein MutS	332130	36345	+	999550	1002165	2616	110
37	156.106	2.30381	9730											461
119	98.2436	2.79087	17034	CBU_1058	CDS		hypothetical membrane spanning protein	331934	36345	+	1002918	1004204	1287	876
2082	354.381	1.11342	19918	CBU_1059	CDS		RNA pseudouridine synthase family protein	331484	36346	-	1004175	1004909	735	314	Pyrimidine metabolism	Nucleotide Metabolism	PmrA	No		Weber (2013)
956	360.15	1.69745	9093											188
31	440.726	1.28271	8975	CBU_1061	CDS	scpA	segregation and condensation protein	331333	36346	-	1005553	1006380	828	48
797	250.574	0.705976	18803	CBU_1065	CDS		2'-5' RNA ligase	332409	36347	-	1009395	1009949	555	297			E-block	No		Weber (2013)
94	239.792	1.40713	9378											296
2118	143.464	0.527787	20210	CBU_1080	CDS		ErfK/YbiS/YcfS/YnhG family protein	331492		-	1024273	1024755	483	468
2026	391.976	0.890611	16365											112
2345	269.938	1.77907	11877	CBU_1088	CDS		putative carbohydrate kinase	331811	36352	-	1033003	1034469	1467	1240			E-block	No		Weber (2013)
870	133.074	2.34006	11392	CBU_1089	CDS		hypothetical protein	331681	36353	+	1034505	1034603	99	22
2476	108.778	3.71438	11868	CBU_1090	CDS		IS1111A transposase	332269	36353	+	1034651	1035745	1095	209
733	173.741	2.21912	11563											460
83	225.812	1.54262	10345	CBU_1090a	CDS		hypothetical protein	331398		-	1035742	1036014	273	108
231	141.81	1.89936	16064	CBU_1091	CDS	vacB	ribonuclease R	331457		-	1036184	1038433	2250	6
2255	219.176	1.94848	9986	CBU_1092	CDS		putative lipoprotein	331045		+	1038475	1038705	231	26
1066	185.538	0.783182	12462	CBU_1093	CDS		AcrB/AcrD/AcrF family transporter	331522	36354	-	1038729	1041788	3060	2658
710	161.833	2.19208	11774											2461
739	177.73	0.959984	9225											2461
745	172.661	1.76952	13234											2461
760	148.619	2.11802	12930											2461
761	297.206	1.88473	10821											2461
767	268.007	2.1847	9591											2461
768	394.633	1.39406	11169											2461
773	413.012	1.02023	17970											2461
782	404.548	0.876919	18288											2461
813	183.704	2.57259	8810											2461
875	256.947	1.72252	10350											2461
925	371.108	1.26604	7000											2461
2249	245.689	1.51966	10887											2461
2306	439.966	1.19575	13888											2461
2319	217.115	2.43047	10873											2461
2355	352.631	1.10978	16145											2461
2368	429.777	1.08442	15990											2461
2378	204.838	2.14491	12089											2461
2406	322.548	1.0967	16365											2461
2410	501.226	1.03781	15982											2461
2414	363.067	1.15553	17500											2461
2427	413.885	1.07945	16586											2461
2437	255.095	2.11934	13282											2461
2446	34.5689	0.0795369	12857											2461
2457	67.9527	0.0285353	11921											2461
2461	268.498	1.57454	14496											2461
2462	93.3899	1.36643	9300											2461
2464	109.035	2.22244	11195											2461
2466	31.5601	2.42577	9386											2461
2469	87.0366	1.27257	10655											2461
2480	41.0144	2.49034	11360											2461
2495	188.144	2.64004	9756											2461
2499	217.318	2.22436	14123											2461
2514	169.162	1.8246	11947											2461
2538	84.9501	1.93461	10206											2461
2558	177.948	2.68591	12804											2461
2559	215.008	1.45123	13970											2461
2561	230.062	1.69067	17210											2461
2587	156.372	1.40434	20816											2461
2588	301.071	1.05823	23084											2461
2613	90.8952	1.88873	11198											2461
712	178.983	2.94314	10703											1735
643	123.665	0.776272	19550											1723
2274	306.809	1.35532	14475											1707
2334	196.271	2.24047	17479											1401
348	32.0788	0.0381422	16372											910
347	170.22	0.911924	23611											906
302	15.8156	0.108056	13538											135
447	157.995	2.27184	9418	CBU_1094	CDS		RND family efflux transporter MFP subunit	331729	36354	-	1041788	1042930	1143	564
448	204.98	2.15231	9518											564
439	68.0263	0.66694	9986											563
766	206.303	2.19828	12355	CBU_1095	CDS		hypothetical protein	332555	36355	+	1043116	1043679	564	80
1135	147.209	0.538621	15393											149
1971	149.779	2.30422	13874	CBU_1097	CDS	aldC	alpha-acetolactate decarboxylase	330988		+	1045373	1046170	798	368	C5-Branched dibasic acid metabolism	Carbohydrate Metabolism
2275	407.121	1.07747	15765	CBU_1103	CDS		Slt family transglycosylase	332746		-	1049776	1051056	1281	805			PmrA	No		Weber (2013)
166	171.675	2.3105	14721	CBU_1111	CDS		membrane-bound lytic murein transglycosylase A	332440	36357	-	1056925	1058139	1215	479	Amino sugar and nucleotide sugar metabolism	Carbohydrate Metabolism
605	122.845	0.553829	13698	CBU_1112	CDS		GIY-YIG catalytic domain protein	331460	36357	-	1058109	1058474	366	134
590	123.7	0.594317	18001											8
369	198.189	0.805423	18815	CBU_1116	CDS	ald	alanine dehydrogenase	331553	36358	-	1060288	1061397	1110	859	Alanine, aspartate and glutamate metabolism	Amino Acid Metabolism
585	168.105	0.789235	19607											858
2256	167.224	2.68941	9520	CBU_1122	CDS	enhA.3	enhanced entry protein	331979		+	1065790	1066551	762	56
2459	402.113	1.15399	15274	CBU_1123	CDS	cbpA	curved DNA-binding protein	331960	36359	+	1066703	1067728	1026	167
212	129.737	2.11164	20084											691
101	83.0132	1.97758	16273	CBU_1130	CDS		OPT family oligopeptide transporter	332054	36360	-	1071714	1073783	2070	1226
174	145.079	2.66046	15852											312
1177	145.52	2.14061	12614											142
930	198.202	1.88939	10039											131
b	336.31	1.50092	11139	CBU_1134	CDS		hypothetical membrane associated protein	331384		-	1075561	1076016	456	115
1283	442.684	1.3377	9737	CBU_1135	CDS		hypothetical protein	331731		+	1076067	1076501	435	90
2225	177.365	2.37179	9975											112
1147	79.2633	0.116108	17619	CBU_1140	Pseudogene
529	115.958	3.20494	9995
543	122.725	3.10772	10248
829	187.688	2.82959	8635
1900	359.172	1.45239	10425
2310	159.698	2.7546	11318	CBU_1148	CDS	mfd	transcription-repair coupling factor	332032	36364	+	1091438	1094911	3474	2785
2321	80.0946	1.83523	13589											2785
2336	172.218	2.1299	14375											2785
2382	446.671	0.982317	17758											2785
1940	303.777	1.45163	8008											3034
1205	284.583	1.93216	9393	CBU_1152	CDS	trpE	anthranilate synthase component I	330963		+	1096631	1098022	1392	624	Phenylalanine, tyrosine and tryptophan biosynthesis	Amino Acid Metabolism
500	81.8137	2.77372	9492	CBU_1154	CDS	trpC	indole-3-glycerol phosphate synthase	332038	36365	+	1099660	1100433	774	329	Phenylalanine, tyrosine and tryptophan biosynthesis	Amino Acid Metabolism
2081	342.202	1.27373	10919	CBU_1157	CDS		putative lipoprotein	332738		-	1103045	1103746	702	477
2386	296.365	2.15704	13008	CBU_1171a	Pseudogene	rtcB
446	198.644	1.91742	10252
1974	172.661	2.34383	13919
629	144.074	0.600839	13670	CBU_1176	CDS	phrB	deoxyribodipyrimidine photolyase	331003		+	1117997	1119415	1419	155
2033	288.308	1.40662	18331											300
1073	211.441	0.733902	12589	CBU_1178	CDS		hypothetical protein	332597	36368	+	1120012	1121145	1134	422			E-block	No		Lifshitz (2013)
2108	312.946	1.1773	14896	CBU_1182	CDS	iscS	aminotransferase, class V	331879	36369	-	1123753	1124895	1143	1118	Thiamine metabolism	Metabolism of Cofactors and Vitamins
298	150.92	0.528359	12882											16
47	244.334	1.61524	10376	CBU_1185	CDS	uvrC	excinuclease ABC subunit C	331261		-	1126352	1128181	1830	794
1836	304.777	1.8353	6753											753
905	160.783	1.87165	12670											90
153	259.96	1.55173	11129	CBU_1194	CDS		hypothetical membrane spanning protein	332008	36371	+	1137857	1139293	1437	403
161	387.12	1.24095	8660											403
2520	166.693	1.95378	22014	CBU_1201	CDS	queA	S-adenosylmethionine:tRNA ribosyltransferase-isomerase	332201	36373	-	1144288	1145319	1032	1005	Lipopolysaccharide biosynthesis	Glycan Biosynthesis and Metabolism
794	396.932	0.838775	16476	CBU_1203	CDS		glutamate synthase domain protein	331909	36374	+	1146351	1148003	1653	111	Nitrogen metabolism	Energy Metabolism
109	181.286	2.2264	17345											605
1234	364.197	1.38065	8321	CBU_1206	CDS		delta(24(24(1)))-sterol reductase	332716	36375	-	1149484	1150863	1380	737	Steroid biosynthesis	Lipid Metabolism
227	429.382	1.13156	13227	CBU_1217	CDS		hypothetical membrane spanning protein	332521		+	1161602	1163095	1494	575			Dot/Icm substrate homologus	Yes	Hect-like E3 ubiquitin ligase and RCC domain	Chen (2010)
2438	384.405	0.981667	22517											1076
2342	168.862	2.19765	13013	CBU_1227	CDS	qseB	transcriptional regulatory protein	331421	36379	+	1176990	1177688	699	15
2600	45.5267	2.23116	11184											85
702	217.301	2.42469	6297											212
2181	83.4329	1.3792	14825											327
2219	66.9004	2.47393	10522											428
1275	161.412	3.55106	7651											591
547	79.4697	2.56738	10122	CBU_1228	CDS	qseC	sensor protein qseC	331464	36379	+	1177685	1179121	1437	740
1220	275.969	1.96147	9007	CBU_1229	CDS		ATP-dependent nuclease subunit B	331285	36380	+	1179351	1181939	2589	720
1179	165.044	2.11938	11515											1402
2609	326.888	1.1117	14547											1581
1188	152.592	2.15381	11047	CBU_1243	CDS	xseA	exodeoxyribonuclease VII large subunit	331103	36383	+	1194822	1196066	1245	650
958	141.382	1.85545	13180	CBU_1249	CDS		putative DNA-binding protein	331434	36384	-	1201212	1201823	612	574			DotF binding	No		Chen (2010)
175	110.018	0.457717	13696	CBU_1260	CDS		OmpA-like transmembrane domain-containing protein	331149		+	1210764	1211510	747	475
208	86.1165	0.508355	15031											621
27	93.6644	0.388788	10323											623
907	175.023	0.580192	8344											623
749	219.217	0.666188	10966											624
586	158.968	0.803329	14562	CBU_1262	CDS		hypothetical protein	332128	36386	+	1212861	1213124	264	11
584	147.587	0.667958	16836	CBU_1263	CDS		hypothetical membrane associated protein	332377	36386	+	1213148	1213534	387	1			E-block	N/A		Lifshitz (2013)
2207	125.268	1.0898	17162	CBU_1264	Pseudogene
	37.3061	0.766578	10960	CBU_1267	CDS		DedA/PAP2 domain-containing protein	331204	36388	+	1215856	1217904	2049	1724
1995	363.011	1.39087	10801	CBU_1268	CDS		pyridine nucleotide-disulphide oxidoreductase	331121	36389	-	1218096	1219169	1074	336
1085	144.304	0.728003	22564	CBU_1274	CDS		hypothetical protein	332396	36390	-	1224514	1224996	483	480
1108	108.641	0.403299	13405											68
1937	305.936	1.48974	13382	CBU_1286	CDS		hypothetical ATPase	332265		+	1239350	1240732	1383	1063
943	358.851	1.62176	5520	CBU_1292	CDS	ankK	ankyrin repeat-containing protein	332446	36394	+	1246651	1248048	1398	20			ankyrin repeat	No		Pan (2008)/Voth (2009)/Weber (2013)
2003	371.611	1.11984	11761											282
1327	159.803	2.39426	8558											996
604	129.353	0.619958	18980	CBU_1298	Pseudogene												E-block	N/A		Lifshitz (2013)
1920	201.022	2.20871	16760	CBU_1300	CDS		hypothetical protein	332639	36397	-	1254274	1254621	348	315
731	288.987	1.84952	9661	CBU_1311	CDS		hypothetical cytosolic protein	331004		-	1260865	1263306	2442	270
293	111.886	0.341852	17139	CBU_1318	CDS		hypothetical cytosolic protein	331595		-	1266253	1266876	624	433
1191	124.222	1.89174	12701	CBU_1329	CDS		radical SAM superfamily protein	332292		-	1275290	1276360	1071	914
509	179.825	2.45066	11316											509
522	164.919	2.81696	8305											262
1318	447.297	1.222	10856	CBU_1329a	Pseudogene
2025	199.892	1.15739	23242	CBU_1334	CDS		hypothetical membrane spanning protein	332683		-	1279209	1280342	1134	350			E-block	No		Lifshitz (2013)
1831	307.422	1.46053	12917	CBU_1343	Pseudogene
655	92.6427	0.381	18560	CBU_1355	CDS		FeS assembly scaffold SufA	331794	36405	-	1305476	1305829	354	45
640	181.682	0.551606	10432	CBU_1363	CDS		exonuclease	330979	36406	+	1312773	1314149	1377	497			Legionella homolog	No		Weber (2013)
281	207.589	1.49664	12864	CBU_1364	Pseudogene												PmrA	No	TPR repeat	Chen (2010)
1232	323.628	1.68495	3040	CBU_1366	CDS		hypothetical protein	332210		-	1315746	1316078	333	167			PmrA	No	Coiled Coil	Chen (2010)
303	139.099	1.0104	17524	CBU_1372	CDS		hypothetical membrane associated protein	331093		-	1321492	1322073	582	477
1214	161.42	1.79892	11462	CBU_1375	CDS	relA	RelA/SpoT family protein	331690		-	1323975	1326119	2145	1790	Purine metabolism	Nucleotide Metabolism
100	77.3233	1.6268	15289	CBU_1379a	CDS		hypothetical protein	332496		+	1330216	1331064	849	50
555	187.059	2.68356	11362											702
472	186.895	1.69702	9481											834
317	105.632	0.579096	20238	CBU_1380	CDS		DoxD family protein	332275		-	1331100	1331945	846	705
478	184.927	1.74715	9330											206
1244	214.429	3.01607	8494											72
381	182.601	0.807247	18866											71
40	174.835	2.46895	9915	CBU_1387	CDS		hypothetical cytosolic protein	331876		+	1337068	1337718	651	464			PmrA/Legionella homolog	No		Weber (2013)
2267	358.084	1.11604	16289	CBU_1388c	Pseudogene		phosphosulfolactate synthase
2114	410.158	0.954293	17602	CBU_1416	CDS		S24 family peptidase	332354		+	1365921	1366637	717	192
949	212.237	1.94314	14620											399
2163	413.135	0.890067	14474	CBU_1427	Pseudogene
637	150.966	0.60454	17159	CBU_1429	CDS		hypothetical membrane spanning protein	332214		+	1379567	1380112	546	73			E-block	No		Lifshitz (2013)
2563	286.526	1.10025	17356	CBU_1430	CDS	truB	tRNA pseudouridine synthase B	332323	36414	-	1380921	1381850	930	715	Pyrimidine metabolism	Nucleotide Metabolism
334	169.034	0.653436	16746											547
1859	348.809	1.36392	10637											388
2621	387.739	1.01196	13812	CBU_1451	CDS		hypothetical protein	332460		-	1403714	1405282	1569	1365
780	270.683	1.43519	20909	CBU_1452	Pseudogene												E-block	N/A		Lifshitz (2013)
1990	210.961	2.18521	16466	CBU_1460	CDS		hypothetical protein	331262		-	1414164	1414949	786	274			E-block/PmrA	Yes	Coiled Coil	Chen (2010)/Lifshitz (2013)
596	165.04	0.758064	23886	CBU_1465	CDS		hypothetical protein	331238	36419	+	1419084	1419542	459	36
1332	168.679	2.10307	9702											36
1341	183.968	2.73032	7907											36
260	207.269	2.13165	12867											256
22	158.897	2.5687	10183	CBU_1473	CDS	gatC	glutamyl-tRNA(Gln) and/or aspartyl-tRNA(Asn) amidotransferase, C subunit	331618	36421	+	1427893	1428192	300	267	Aminoacyl-tRNA biosynthesis	Translation
1141	194.278	0.560009	7734	CBU_1476	CDS	oxyR	hydrogen peroxide-inducible genes activator	332186		-	1431229	1432164	936	25
217	377.225	1.14915	13735	CBU_1497	CDS		hypothetical protein	331678		-	1450854	1450985	132	70
783	54.2232	3.61106	10227	CBU_1505	CDS	lepA	GTP-binding protein LepA	331253	36427	-	1455392	1457236	1845	0
1308	215.394	1.93998	6717	CBU_1507	CDS		copper-exporting ATPase	331057	36428	-	1457826	1460054	2229	420
1190	179.769	1.97281	10754	CBU_1517	CDS		RNA methyltransferase	332697		+	1468222	1468680	459	457	1,4-Dichlorobenzene degradation	Xenobiotics Biodegradation and Metabolism
651	171.758	0.663642	14462	CBU_1525	Pseudogene												E-block	Yes		Weber (2013)/Lifshitz (2013)
2290	356.774	1.12859	16626
2429	262.296	2.06409	15087	CBU_1530	CDS		hypothetical membrane spanning protein	332297	36433	-	1479184	1481121	1938	1678			PmrA/Proximity to other CBU	No		Carey (2011)/Weber (2013)
2527	189.208	2.77522	9915	CBU_1544	CDS		IS30 family transposase	331563		-	1492282	1493274	993	146
366	119.113	0.670213	24262	CBU_1550	CDS	ptsP	phosphoenolpyruvate-protein phosphotransferase	332398	36435	-	1496320	1498620	2301	2051
414	223.087	1.42417	9380											141
484	202.66	1.77206	9788	CBU_1555	CDS		ISAs1 family transposase	332552		+	1504001	1505146	1146	40
1144	105.296	0.431755	12788											868
457	183.404	2.02854	9503	CBU_1573	CDS		transporter, MFS superfamily	331651		+	1520477	1521712	1236	997
1210	210.531	1.76894	5915	CBU_1574	CDS	tolQ	TolQ	331228	36440	+	1521788	1522501	714	418
2023	479.374	0.792982	17786	CBU_1579	CDS		NAD(P)H:quinone oxidoreductase, type IV	332068	36442	+	1527444	1528037	594	177
2188	322.919	1.08402	14628	CBU_1598	Pseudogene												PmrA	No	Coiled Coil	Chen (2010)
2057	440.484	1.07619	16195	CBU_1622	CDS	icmB	Dot/Icm secretion system	331824	36447	-	1559342	1562353	3012	806
275	161.119	2.15687	21077											739
1962	146.446	2.34926	15370											121
1243	140.867	3.56933	9286	CBU_1623	CDS	icmJ	Dot/Icm secretion system	331803	36447	-	1562426	1563064	639	156
872	176.889	2.03916	13143											121
599	19.1186	0.183619	23730											120
2007	84.2455	2.71329	14836											98
2434	59.4785	2.45717	13221											98
800	175.933	2.55524	7089											74
2134	71.2442	1.16558	21242											62
2178	60.3313	1.24852	20498	CBU_1624	CDS	icmD	Dot/Icm secretion system	331946	36447	-	1563077	1563493	417	414			PmrA	No		Weber (2013)
1082	30.2957	0.602368	20256											307
1936	94.793	3.02356	11997											76
746	147.386	2.34506	9511											73
297	31.2332	0.603574	14083	CBU_1625	CDS	icmC	Dot/Icm secretion system	331773	36448	-	1563587	1564096	510	493
1069	105.828	0.369129	14152	CBU_1626	CDS	icmG	Dot/Icm secretion system	331748	36448	-	1564167	1564901	735	381
155	71.4296	2.66193	15767	CBU_1627	CDS	icmE	Dot/Icm secretion system	330968	36448	-	1564919	1568038	3120	905
1138	20.8884	0.139528	18262	CBU_1628	CDS	icmK	Dot/Icm secretion system	331413	36448	-	1568025	1569080	1056	444
1845	114.36	2.94605	14498											369
2231	99.8018	2.70782	11749	CBU_1629	CDS	icmL.1	Dot/Icm secretion system	331538	36448	-	1569091	1569747	657	509
1132	86.3047	0.375578	19777	CBU_1631	CDS	icmN	Dot/Icm secretion system	332348	36448	-	1570379	1571017	639	390
139	109.743	2.35349	16247	CBU_1633	CDS	icmP	Dot/Icm secretion system	332674	36448	-	1573381	1574544	1164	1115
1167	136.739	2.77175	7849	CBU_1638	CDS		ATPase	331199		-	1577295	1578500	1206	967
1226	406.512	1.41964	4477	CBU_1639	CDS		hypothetical protein	331635		-	1578612	1579808	1197	181			PmrA	Yes		Weber (2013)
442	211.874	1.68103	10387	CBU_1639a	Pseudogene
1297	537.478	1.03851	8929	CBU_1639c	CDS		transposase	331139		-	1580306	1581400	1095	186
2098	152.228	1.80436	22450	CBU_1642	CDS	icmS	Dot/Icm secretion system	332087	36449	+	1581774	1582112	339	330
707	391.83	1.12718	10642	CBU_1643	CDS	dotD	Dot/Icm secretion system	331344	36450	+	1582269	1582778	510	495
879	143.883	1.467	12257	CBU_1645	CDS	dotB	Dot/Icm secretion system	331762	36450	+	1583643	1584761	1119	102
1877	103.227	3.30067	13575											357
1946	184.225	2.27007	15643											691
2002	324.897	1.40025	10091											765
2182	223.623	1.14236	13902	CBU_1646	CDS		putative transporter	331956	36450	+	1584768	1586102	1335	1188
2384	53.203	1.887	13876	CBU_1648	CDS	dotA	Dot/Icm secretion system	331537	36451	-	1586574	1589018	2445	2297
1948	135.128	3.00022	14879											1758
292	24.2582	0.172936	19066											1617
2184	55.8523	1.26686	16752											1593
514	58.6691	3.48296	10718											828
270	116.113	3.33461	16791											714
2445	46.677	2.32378	10924	CBU_1649	CDS	icmV	Dot/Icm secretion system	331793	36451	-	1589015	1589509	495	325			PmrA	No		Weber (2013)
2214	98.6702	2.25829	11491											321
1333	150.498	3.51344	9206	CBU_1652	CDS	icmX	Dot/Icm secretion system	331822	36452	+	1590619	1591749	1131	23
1973	151.751	2.89882	13875											570
299	109.725	0.532763	11154	CBU_1653	Pseudogene
716	221.651	2.20375	10777	CBU_1663	CDS		hypothetical protein	331550	36456	-	1599855	1599986	132	32
1296	270.338	2.17741	7778	CBU_1664	CDS		CBS domain-containing protein	331937		+	1600057	1600650	594	528
471	135.793	2.54807	10086	CBU_1665	CDS		hypothetical protein	331557		-	1600647	1602386	1740	534			E-block	Yes		Weber (2013)
2021	332.094	1.21249	15905	CBU_1676	CDS		hypothetical cytosolic protein	331458		-	1609953	1611038	1086	316
2148	426.357	1.01481	11012	CBU_1679	Pseudogene
1982	202.581	2.1225	14938	CBU_1699	CDS		hypothetical protein	332291	36463	-	1631303	1632859	1557	1111			Dot/Icm substrate homologus	N/A		Chen (2010)
2612	373.884	1.00958	15401	CBU_1701	CDS		hypothetical membrane spanning protein	331240		+	1634514	1635920	1407	581			E-block	N/A		Weber (2013)
2360	135.163	3.67556	11610											628
1988	310.618	1.37448	13741											1034
136	187.153	2.37178	13329	CBU_1702	CDS		hypothetical cytosolic protein	332643		-	1635995	1636129	135	128
10	239.712	1.86787	11500	CBU_1705	CDS		hypothetical protein	331728		-	1637922	1638311	390	6			E-block	No		Weber (2013)
1903	348.699	1.35208	9889	CBU_1714	CDS		glycine dehydrogenase subunit 1	332295	36467	-	1643224	1644564	1341	1339	Glycine, serine and threonine metabolism	Amino Acid Metabolism
2149	309.765	1.36597	18134											852
2227	211.893	1.61	8027	CBU_1716b	CDS		hypothetical protein	331383		-	1647227	1647538	312	228
734	294.492	1.53662	5904											38
1938	248.443	1.83491	7043	CBU_1722	Pseudogene
213	203.685	2.13725	17092	CBU_1723	CDS	dsbD	thiol:disulfide interchange protein	331388		+	1655090	1656982	1893	351
2320	74.8916	3.48891	11958											801
2327	370.749	1.16483	15624											801
2331	364.869	1.28088	15078											801
2337	492.707	1.08037	14763											801
2357	228.205	2.35043	14181											801
2361	198.691	2.58442	12263											801
2370	126.216	1.65895	12127											801
2374	505.087	1.07091	16203											801
2379	200.628	2.26058	11122											801
2387	347.917	1.06939	17990											801
2391	38.1611	1.78707	12487											801
2393	149.166	2.52144	12626											801
2397	359.23	0.9674	15883											801
587	181.815	1.16224	18916	CBU_1724a	CDS		hypothetical protein	332343		-	1659667	1659813	147	64
558	175.156	1.78461	9419	CBU_1728	CDS		nicotinamide mononucleotide transporter	332470	36471	-	1662695	1663312	618	110
240	383.302	1.13317	17167	CBU_1730	CDS		HAD hydrolase, family IB (PSPase-like)	332438		-	1664387	1665163	777	429	Glycine, serine and threonine metabolism	Amino Acid Metabolism
2302	258.867	2.30432	12703	CBU_1733	CDS		hypothetical membrane spanning protein	332030		+	1667895	1669796	1902	1581			E-block	No		Weber (2013)
687	258.771	2.26877	9459	CBU_1735	CDS		hypothetical protein	331585	36472	-	1670611	1671756	1146	715
2201	292.928	1.16442	16280											282
891	190.113	2.61166	10026	CBU_1739	CDS		tetrapyrrole methylase domain-containing protein	332423		-	1673909	1674766	858	821
765	187.649	2.03592	10733	CBU_1740	CDS		hypothetical protein	331049		-	1674848	1675015	168	41
538	211.974	1.75341	13396	CBU_1741	CDS		putative lipoprotein	331257	36474	+	1675029	1676219	1191	1135
1306	254.829	2.45426	7791	CBU_1744	CDS		putative phospholipid-binding liporotein	331320	36474	+	1677236	1677811	576	109
1074	184.753	0.655664	15219											320
2197	292.688	1.24725	12309											573
2203	274.848	1.48804	12892	CBU_1751	CDS		hypothetical protein	332341	36476	+	1681753	1683015	1263	212			PmrA/DotF binding/E-block	Yes	Coiled Coil	Chen (2010)/Lifshitz (2013)
221	284.201	1.40327	14271											987
1311	233.751	3.39547	7022	CBU_1752	CDS		hypothetical protein	332126	36476	+	1683051	1684289	1239	157
202	245.99	1.78745	16091											569
84	217.692	1.88394	10645											1097
924	211.478	1.66674	10705	CBU_1753	CDS		hypothetical cytosolic protein	331963		+	1684363	1684779	417	96
1282	212.074	2.68212	8772	CBU_1756	CDS		Bcr/CflA subfamily drug resistance transporter	331837		+	1685579	1686760	1182	8
552	109.1	2.90054	8169											111
2425	466.398	1.04398	17241											950
873	138.533	2.85236	11552											1034
883	197.14	1.92069	12263											1034
507	103.6	1.83726	9659	CBU_1762	CDS		FAD dependent oxidoreductase	332262	36478	-	1693136	1694518	1383	1363			Proximity to other CBU	No		Carey (2011)
359	103.558	0.367344	17733											1093
65	234.946	1.03984	10169											413
88	243.081	1.22773	9836											413
92	217.793	1.64567	10497											413
147	139.666	2.23765	18147	CBU_1768	CDS		hypothetical protein	331520	36479	-	1699622	1700083	462	191			Proximity to other CBU	No		Carey (2011)
137	83.5581	2.30617	15116	CBU_1780	CDS		hypothetical protein	332723		+	1708215	1709804	1590	202			PmrA	No		Weber (2013)
96	237.426	1.67391	10967	CBU_1785	CDS		IS1111A transposase	331023		+	1715696	1716790	1095	84
1325	307.909	1.23467	8468	CBU_1786	CDS		hypothetical ATPase	331604		-	1717132	1718334	1203	59
2176	306.61	1.36055	18684	CBU_1787	CDS	glmS	glutamine-fructose-6-phosphate transaminase (isomerizing)	332662	36481	+	1718371	1720206	1836	154	Amino sugar and nucleotide sugar metabolism	Carbohydrate Metabolism
272	353.993	1.07946	10807	CBU_1792	Pseudogene
1169	118.922	2.33118	11040	CBU_1795	CDS	polI	DNA polymerase I	331385		-	1726293	1729001	2709	1378	Pyrimidine metabolism	Nucleotide Metabolism
2572	64.5036	0.687752	10611											31
2144	286.158	1.39269	20789	CBU_1811	CDS		type I secretion outer membrane protein	331243	36485	-	1741274	1742797	1524	1281
790	120.287	1.03078	21872	CBU_1834	CDS	rmlA	glucose-1-phosphate thymidylyltransferase	332331		+	1762841	1763755	915	501	Polyketide sugar unit biosynthesis	Biosynthesis of Polyketides and Nonribosomal Peptides
776	184.062	2.04552	13545	CBU_1836	CDS		homoserine dehydrogenase, NAD binding domain	331987	36490	-	1765482	1766738	1257	852	Lysine biosynthesis	Amino Acid Metabolism
2139	299.708	1.18693	17436	CBU_1842	CDS		GTP-dependent nucleic acid-binding protein EngD	331402	36491	+	1771081	1772184	1104	201
2096	271.911	1.26233	18599											851
666	191.266	0.678066	12242	CBU_1847a	Pseudogene
506	202.058	1.78895	11702
1207	311.431	1.64741	5969	CBU_1851	CDS		hypothetical membrane spanning protein	332751	36492	+	1778164	1779960	1797	409			DotF binding	No		Chen (2010)
847	439.685	1.30265	9632	CBU_1863	CDS		hypothetical membrane spanning protein	332029		-	1791559	1793370	1812	1543			PmrA	No		Weber (2013)
15	231.008	1.74361	8876											722
1337	314.836	1.32008	8475	CBU_1869	CDS		hypothetical protein	331582		+	1797132	1797785	654	647
1154	137.8	2.17287	12760	CBU_1875	CDS	gshB	glutathione synthetase	331472	36496	+	1802162	1803127	966	635	Glutathione metabolism	Metabolism of Other Amino Acids
1173	482.626	1.25572	9927	CBU_1877	CDS		hypothetical ATPase	331733		-	1804281	1805564	1284	14
524	160.397	2.90962	10101	CBU_1882	CDS	hemL	glutamate-1-semialdehyde aminotransferase	332444	36498	+	1807482	1808789	1308	1287	Porphyrin and chlorophyll metabolism	Metabolism of Cofactors and Vitamins
635	93.4527	0.304764	15038	CBU_1883	CDS	queD	queuosine biosynthesis protein	331647	36498	+	1808786	1809340	555	219			E-block	No		Weber (2013)
2077	267.574	1.44889	18360											428
2159	412.178	0.962544	11547	CBU_1884	CDS		hypothetical exported membrane spanning protein	332747	36498	+	1809343	1809822	480	117
352	121.01	0.64191	24351											401
632	129.598	0.419277	15357	CBU_1887	CDS	ponA	multimodular transpeptidase-transglycosylase PBP 1A	331043	36499	-	1810207	1812588	2382	1035	Biotin metabolism	Metabolism of Cofactors and Vitamins
569	206.947	1.75565	9767											852
2195	283.839	1.1808	14994	CBU_1888	CDS		hypothetical protein	331904		+	1812658	1813452	795	110
214	370.553	1.0333	12390	CBU_1896	CDS		transporter, major facilitator family	332090		-	1817721	1818959	1239	1070
2205	168.194	1.23279	16616	CBU_1901	CDS		M16 family peptidase	331133	36503	-	1821657	1822988	1332	1145
374	157.704	0.814512	19822											971
536	214.648	1.99034	10380											930
2537	323.45	1.06498	15840											462
769	384.19	1.16307	15567	CBU_1902	CDS		M16 family peptidase	332659	36503	-	1822988	1824367	1380	496
2277	287.478	1.06729	19055											179
888	191.923	1.80586	12543	CBU_1905	CDS	ftsX	efflux ABC transporter, permease protein	331919	36504	+	1826187	1827128	942	375
2155	389.351	1.13199	13132	CBU_1906	CDS		hypothetical protein	331864	36504	+	1827170	1827319	150	35
1854	146.656	2.22878	14712	CBU_1907	CDS		acetyltransferase	331391		-	1827607	1828323	717	126
296	165.321	0.630804	13712	CBU_1915	CDS	sun	ribosomal RNA small subunit methyltransferase B	332336	36506	+	1833797	1835089	1293	377	Stilbenoid, diarylheptanoid and gingerol biosynthesis	Biosynthesis of Secondary Metabolites
2153	296.768	0.972518	15989	CBU_1917	CDS	rpmH	50S ribosomal protein L34	331882	36507	+	1836042	1836176	135	88
1909	280.113	1.79759	12094	CBU_1924	CDS	gidA	tRNA uridine 5-carboxymethylaminomethyl modification enzyme GidA	331404	36508	+	1840616	1842499	1884	1228
56	161.48	2.35166	9197	CBU_1925	CDS	gidB	16S rRNA methyltransferase GidB	331235	36508	+	1842531	1843145	615	402
2066	281.516	1.32485	19932	CBU_1926	CDS	soj	CobQ/CobB/MinD/ParA nucleotide binding domain protein	332306	36508	+	1843152	1843922	771	454
1208	360.215	1.3682	8945	CBU_1930	CDS		hypothetical protein	331087	36508	+	1849038	1849220	183	136
1844	159.071	2.34327	14838	CBU_1930a	CDS		hypothetical protein	332254	36509	+	1849302	1849592	291	187
48	133.279	2.41036	8355	CBU_1936a	Pseudogene		ATPase
822	118.714	3.1373	8344
869	229.359	2.57289	11143	CBU_1950	CDS		hypothetical membrane spanning protein	331629		-	1867254	1867700	447	403
2598	319.221	1.0332	20803											401
85	136.789	2.09675	12466	CBU_1952	CDS		ABC transporter ATP-binding protein	332101		+	1867944	1869542	1599	1595
2000	269.009	1.33438	9253	CBU_1962	Pseudogene
614	89.5176	0.410586	8466	CBU_1967	CDS		Bcr/CflA subfamily drug resistance transporter	331759		+	1882741	1883970	1230	37
1117	188.734	0.756266	9975	CBU_1975	CDS		phospholipase/carboxylesterase family protein	330981		+	1886551	1887261	711	256
328	51.6423	0.067387	17217											610
1843	153.5	2.24795	14760											610
341	138.677	0.597083	18721	CBU_1977	CDS		phosphotransferase enzyme family protein	332709	36520	-	1887906	1889003	1098	807
314	131.185	0.485375	12751	CBU_1978	CDS	ostA	organic solvent tolerance protein	331971	36521	+	1888985	1891597	2613	1642
1945	271.975	1.34344	9724											2094
375	108.543	0.846953	24111											2193
2482	173.441	2.7496	15120	CBU_1982	CDS	ksgA	dimethyladenosine transferase	331138		+	1893643	1894419	777	263	1- and 2-Methylnaphthalene degradation	Xenobiotics Biodegradation and Metabolism
1941	115.051	2.29337	9666											368
2085	427.485	1.08045	14796											368
1897	380.002	1.12766	12156	CBU_1983	CDS	uspA	universal stress protein family protein	332006		+	1894532	1894966	435	433
648	142.61	0.635877	18707	CBU_1985	CDS		hypothetical protein	332415		+	1895554	1896252	699	410
191	94.1579	2.85488	15583											411
1126	60.975	0.312324	21635											411
2097	239.767	1.32315	20510											566
2282	273.617	2.31444	12745	CBU_1987	CDS	apaH	diadenosine tetraphosphatase	331152	36522	+	1897270	1898145	876	57	Purine metabolism	Nucleotide Metabolism
1209	139.081	2.64247	10060	CBU_1992	CDS	relE	RelE	331267	36523	+	1900321	1900596	276	201
2039	269.922	1.3002	18841	CBU_1996	CDS		D,D-heptose 1,7-bisphosphate phosphatase	332309	36525	-	1902313	1902867	555	403	Tropane, piperidine and pyridine alkaloid biosynthesis	Biosynthesis of Secondary Metabolites
736	325.531	1.85353	9864	CBU_1999	CDS	smg	Smg protein	332232	36526	+	1904935	1905414	480	473			E-block	No		Weber (2013)
2152	374.774	1.04809	15016	CBU_2003a	CDS		hypothetical protein	331720		+	1909428	1909568	141	35
291	104.125	0.362139	12973	CBU_2006	CDS		transcriptional regulatory protein	331561	36528	-	1911983	1912720	738	612
936	121.105	2.78801	8811	CBU_2009	CDS		hypothetical protein	331370	36529	+	1915877	1917211	1335	582
1319	477.633	1.34937	8549											593
1125	126.442	0.592724	21049											1302
2257	239.169	1.9034	10346	CBU_2016	CDS		hypothetical cytosolic protein	331310		+	1923186	1923782	597	14			E-block	Yes		Weber (2013)
763	164.455	2.60566	12207											106
2054	326.998	1.02178	14521	CBU_2018	CDS		hypothetical protein	331216	36531	+	1924614	1925228	615	170
935	340.676	1.68719	8329	CBU_2021	CDS		putative ATPase	331042	36532	-	1928747	1930042	1296	1290
2229	208.095	1.55442	8308											71
2618	385.569	1.06675	17216	CBU_2024	CDS		putative cystathionine beta-synthase	332110	36533	+	1931840	1932790	951	337	Glycine, serine and threonine metabolism	Amino Acid Metabolism
934	379.258	1.56572	9700	CBU_2025	CDS	metC	putative O-succinylhomoserine (thiol)-lyase	332158	36533	+	1932869	1934032	1164	8	Nitrogen metabolism	Energy Metabolism
1868	351.919	1.30035	11802											849
376	87.3924	0.515006	19674	CBU_2026	Pseudogene
2623	304.041	1.16736	11040	CBU_2029	CDS		hypothetical protein	331564		-	1936107	1936739	633	435
1260	276.104	1.31926	9755											300
945	367.054	1.75558	11580											175
2150	419.849	1.06188	14551	CBU_2033	CDS		hypothetical cytosolic protein	332259		-	1940189	1940449	261	81			E-block	No		Weber (2013)
207	191.902	1.74811	18595	CBU_2034	Pseudogene												E-block	No		Weber (2013)
469	219.598	1.63973	10069	CBU_2037	Pseudogene
330	69.2238	0.359838	15334	CBU_2038a	Pseudogene		type I secretion processing peptidase
2421	285.305	1.08379	21982
2526	272.642	1.18	12320	CBU_2048	CDS	metE	5-methyltetrahydropteroyltriglutamate-- homocysteine S-methyltransferase	332439	36535	-	1952801	1955128	2328	1380	Selenoamino acid metabolism	Metabolism of Other Amino Acids
173	182.866	2.14221	17380	CBU_2054	CDS	uvrD	DNA-dependent helicase II	331854	36536	+	1959158	1961329	2172	644
697	152.415	1.94259	11407											1807
279	384.365	1.20458	11486	CBU_2058	CDS		proline/betaine transporter	331927		-	1964331	1965662	1332	617
340	146.397	0.73819	15664											570
1965	155.228	2.30445	14948											104
497	254.609	1.85295	10758	CBU_2062	Pseudogene												Proximity to other CBU	No		Carey (2011)
1853	326.936	1.49789	9568
1102	152.883	1.03204	16560	CBU_2068	CDS		transporter, MFS superfamily	331820	36537	-	1971933	1973273	1341	314
1303	141.382	3.45704	9308											60
885	368.208	1.78796	10492	CBU_2070	CDS		chorismate mutase family protein	330944	36538	-	1974021	1974431	411	148	Phenylalanine, tyrosine and tryptophan biosynthesis	Amino Acid Metabolism
268	337.454	1.19782	11414	CBU_2078	CDS		Fic family protein	331980		-	1979521	1980567	1047	812			Eukaryotic-like domain	Yes	Fic domain	Chen (2010)
821	161.017	2.87608	8282											605
1893	373.083	1.37361	9784											228
420	144.587	2.07234	9023											98
42	259.097	1.15658	9674											0
1322	159.818	2.94537	8022	CBU_2079	CDS		hypothetical protein	331154		+	1980877	1981281	405	9
1238	228.15	2.8312	6746											352
131	116.755	2.69029	16979	CBU_2081	CDS	hemY	HemY	331337	36540	+	1982329	1983507	1179	240
2617	233.3	2.13448	14838											361
775	158.881	1.52115	17302	CBU_2082	CDS		hypothetical protein	332685	36540	+	1983510	1984277	768	570
946	329.73	1.58882	4646											746
2455	241.347	1.36037	16104	CBU_2083	CDS	queC	queuosine biosynthesis protein QueC	331786	36540	+	1984295	1985029	735	301
646	145.768	0.615826	9858	CBU_2084	CDS		hypothetical protein	331131	36541	+	1985305	1985424	120	3
889	297.353	1.51094	11678											25
921	132.643	2.40673	9106	CBU_2087	CDS	trx	thioredoxin	332456		-	1987351	1987689	339	310
1829	115.409	1.43474	13090											14
444	143.507	2.34119	9506	CBU_2089	CDS		integral membrane protein	331695	36542	-	1989549	1990130	582	528
868	243.703	2.67493	13112											221
486	179.821	1.72139	10067											112
1320	287.559	1.70073	6541	CBU_2090	CDS	proC	pyrroline-5-carboxylate reductase	331493	36542	-	1990127	1990951	825	674	Arginine and proline metabolism	Amino Acid Metabolism
2218	204.882	1.543	6044											644
1342	173.381	1.77463	8144											155
384	154.505	0.629543	24187											101
197	218.111	1.98774	17051	CBU_2091	CDS		hypothetical protein	332169	36542	-	1990948	1991634	687	29
1999	143.987	2.24017	14997	CBU_2092	CDS	pckA	phosphoenolpyruvate carboxykinase	331179	36542	-	1991624	1993177	1554	1179	Glycolysis / Gluconeogenesis	Carbohydrate Metabolism
613	132.197	0.559643	9457	CBU_2093	CDS	algH	transcriptional regulator	331638	36543	+	1993272	1993856	585	214
2518	166.197	1.44621	11104	CBUA_0001	CDS		DNA-binding protein	854840		+	79	537	459	422
255	210.591	1.96137	18854	CBUA_0003	CDS			854838		+	671	1129	459	433			Eukaryotic-like domain	No	Fic domain	Chen (2010)
1901	316.736	1.37175	10803	CBUA_0008b	Pseudogene
1996	430.482	1.24166	10399
1978	316.463	1.36425	8642
11	200.174	2.73913	9344
1873	215.464	2.06971	17075	CBUA_0023	CDS	cpeF		854837		-	22568	23269	702	641			Conserved in plasmid	Yes		Voth (2011)
1827	339.385	1.33472	10512											9
2167	286.371	1.35835	18919	CBUA_0032	CDS		Ser/Thr protein phosphatase family	854863		+	28854	29600	747	496	Purine metabolism	Nucleotide metabolism
597	149.875	0.686364	20856	CBUA_0036	CDS	parB	parB protein, putative	854854		-	31549	32418	870	206
719	173.533	2.36187	11749											115
345	149.349	0.695215	18635	CBUA_0039	CDS	repA	repA protein, putative	854852		+	35056	36345	1290	1280
2545	441.961	0.978596	15105											1288
2655	376.12	1.12627	16376	CBUA_0040	CDS			854850		+	36400	36978	579	101
